# Supplementary material for: Engineering Hierarchical Cellulose Aerogel Networks Toward Decoupled Heat Transfer and Enhanced Multi-Phase Fire Safety
Source: Materials (Basel). 2026 Jul 20;19(14):3106. doi: 10.3390/ma19143106 (PMC13413962; doi:10.3390/ma19143106)
Supplement: Supplementary file 1 [file materials-19-03106-s001.zip]

Archive with 1 entries (1 files):
- materials-4276876-supplementary.pdf
